# Supplementary material for: Sustained Cognitive Improvement in Patients over 65 Two Years after Cochlear Implantation
Source: Brain Sci. 2023 Dec 3;13(12):1673. doi: 10.3390/brainsci13121673 (PMC10741742; doi:10.3390/brainsci13121673)
Supplement: Supplementary file 1 [file brainsci-13-01673-s001.zip]

Archive with 1 entries (1 files):
- brainsci-2721485-supplementary.pdf
